# Supplementary material for: Cas9-AAV6-engineered human mesenchymal stromal cells improved cutaneous wound healing in diabetic mice
Source: Nat Commun. 2020 May 18;11:2470. doi: 10.1038/s41467-020-16065-3 (PMC7235221; doi:10.1038/s41467-020-16065-3)
Supplement: Supplementary file 3 — Source Data [file 41467_2020_16065_MOESM3_ESM.xlsx]

## Sheet: Figure 1
Fig 1c
		GFP+ cells (%)
Note	Time post-targeting (days)	AAV6 only						All-RNA + AAV6
	1	29.3333	20.4667	0.29	61.5667	5.54667	6.45333	18.9	12.6667	20.7	37.0667	4.93667	4.65
	4	54.3667	38.1667	57.1333	65.2333	18.5	12.8	51.7333	46.2	40.5333	61.1333	38.6667	36.2333
	7	23.4333	12.8667	13.7333	20.3	11.2	4.72667	49.7667	33.8667	31.8	54.7	54.3333	55.6333
P+1	10	2.47	2.22667	1.60667	1.8	3.47667	2.00667	45.1333	33.2	32.4	57.8	53.4667	54.8
P+2	20	0.293333	0.546667	1.35667				45.7	26.6667	38.4	63.2333
P+3	29	0.046	1.23333	0.636667				48.3	40.7667	36.1333	47.8
Fig 1d
hBM-MSCs		HBB	HBB	CCR5	RANKL
		All-RNA + AAV6	RNP + AAV6	All-RNA + AAV6	All-RNA + AAV6
	BM-HBB	19.45	34.6
	BM-HBB	45.1333	36.95
	BM-HBB	33.2	28.4
	BM-HBB	31.4667
	BM-HBB	56.8667
	BM-HBB	39.4
	BM-HBB	36.7333
	BM-CCR5			14.45
	BM-CCR5			13.8
	BM-CCR5			8.95
	BM-RANKL				20.05
	BM-RANKL				16.2
	BM-RANKL				26.1
hAD-MSCs
	AD-HBB	29.3	46
	AD-HBB	11.2667	42.5
	AD-HBB	15.8	33.95
hUCB-MSCs
	UCB-HBB	18.3857	30.25
	UCB-HBB	8.7	20.4
	UCB-HBB	27.45	45.75

## Sheet: Figure 2
Fig 2b
	RNA BM
	Integrated alleles (%)
	48.7705
	43.4396
	46.2745
	54.2895
	53.4806
	52.13
	51.8
	39.1
	44.8
	58.4
	53.55
	55.83
Fig 2c
	Donor	Mono-allelic (%)	Bi-allelic (%)
	1	98.4	1.6
	2	86	14
	3	94.1	5.9
	Source gel photos
	Donor#1
	Donor#2
	Donor #3

## Sheet: Figure 3
Fig 3c
Time post-injection (days)	Non-wounded NSG	Non-wounded db/db	Wounded db/db
29	0
29	0
29	0
29	0
29	0
29	0
29	0
29	0
29	0
29	0
13		1
11		1
9		1
9		1
11		1
11		1
9			1
9			1
9			1
9			1
9			1
9			1
1 = clearance
0 = detectable luciferase activity at the end of observation period
Fig 3d
	Normalized flux (%)
Time Post-injection (days)	Wounded db/db						Time post-injection (days)	Non-wounded db/db						Time post-injection (days)	Non-wounded NSG
0	100	100	100	100	100	100	0	100	100	100	100	100	100	0	100	100	100	100	100	100	100	100	100	100
1	97.1803	818.575	108.425	415.548	100	100	1	6.27112	19.7145	42.943	30.7184	23.1967	68.4801	1	32.098	58.1104	51.3504	43.5611	44.9585	33.2788	71.9803	309.696	53.9898	86.6992
2	140.126	1504.11	146.268	495.047	148.302	127.374	3	13.3774	69.3697	144.823	90.1337	27.7974	122.763	3	32.8442	45.2683	117.782	49.0044	139.418	100.727	144.68	126.306	192.141	318.548
3	118.219	26.0218	102.624	13.7441	36.1246	30.3595	5	37.5176	69.3788	200.724	93.8078	16.2469	137.56	5	31.6005	46.4914	69.8037	37.8313	30.5372	22.9161	6.92919	11.0109	89.1599	164.796
5	119.521	486.906	64.229	19.9205	29.1276	26.9555	7	28.9218	29.1618	63.7308	16.6225	25.144	138.306	7	12.2248	18.5446	10.921	6.94743	8.23218	8.35379	13.8963	50.6952	54.9533	34.8383
7	14.7815	3.37217	1.85761	5.15212	13.6666	7.15552	9	6.31543	1.40935	0.0826029	0.0171622	3.54253	1.53465	9	9.11578	10.9616	6.5593	9.64045	0.206706	0.292701	-0.401363	-0.431417	64.4685	17.5107
9	0.0401258	0.0654707	0.115876	0.14004	0.253245	0.697256	11	2.80624	0.105862	0.00593221	0.0402754	0.388669	0.0901918	13	0.0746176	0.357743	2.65727	3.30898	1.6224	0.792655	14.5021	10.0338	13.7609	7.95607
11	-0.116473	-0.0463597	-0.0346661	-0.120165	0.185081	0.0312035	13	0.0652898	0.0131231	0.0153611	0.0185134	0.00686567	0.0087263	15	0.305932	4.84635	2.23117	1.50695	1.84112	0.565403	-0.621734	0.232995	5.35983	3.44112
13	0.347034	0.24906	0.314895	0.363859	0.318249	0.0822637	22	0.0189572	0.0131231	0.0122435	0.0191732	0.00890617	0.0350571	17	-0.0238776	1.53188	0.442879	0.607363	0.894123	0.181802	1.00719	5.04322	-0.0969587	-0.932276
15	0.106279	0.0937057	0.142255	0.247669	0.115111	0.0411318								20	-0.23226	-0.186516	0.617346	0.441198	1.75219	0.00109081	0.73457	10.7103	0.993677	0.244051
17	-0.0388244	0.000369891	0.0262413	-0.00214035	-0.0221194	-0.107652								24	0.0746176	2.65097	1.00319	0.071623	1.06958	0.118171	3.33207	7.25291	1.10208	-0.394143
														29	-0.125358	1.02737	0.966281	0.160435	0.646557	0.00254522	1.95381	11.1612	-0.293887	-0.965223

## Sheet: Figure 4
Fig 4b
	PDGF-BB ELISA						VEGFA ELISA						IL10 ELISA
	WT MSCs		GFP MSCs		PDGFB MSCs		WT MSCs		GFP MSCs		VEGFA MSCs		WT MSCs		GFP MSCs		IL10 MSCs
	0	0	0	0	12.9461	13.0402	1.44097	1.49084	1.2955	1.41269	44.358	45.6745	0	0	0	0	156.702	154.129
					10.9229	13.0402	1.44097	1.49084			41.41	40.0177					152.69	134.689
					12.6016	10.7068
Fig 4c
Left	Relative wound size
Time post-wounding (days)	PBS										CTRL MSCs										PDGFB MSCs
0	1	1	1	1	1	1	1	1	1	1	1	1	1	1	1	1	1	1	1	1	1	1	1	1	1	1	1	1	1	1
1	1.07279	1.03985	1.03969	1.02885	0.976505	1.05288	0.990021	1.15413	0.997227	1.03868	1.05975	1.12809	1.05445	1.04449	0.99855	0.954273	1.08372	1.03454	0.989864	1.0522	0.989823	1.02596	1.03616	1.02828	1.02001	1.04957	1.09578	0.994791	0.977591	1.00624
3	1.05634	1.01914	1.09908	1.02964	1.00821	0.986767	1.01751	1.04116	0.96768	0.998753	1.05317	1.0287	1.22417	1.01314		1.04169	0.999406	1.05584	0.851054	0.9492	0.970132	0.917306	1.00494	1.00983	0.95873	0.972001	1.02749	0.902512	1.06189	1.00402
5	1.00911	0.992685	0.989363	0.998723	0.967293	0.888575	0.906644	1.03403	0.843767	1.05136	1.02264	0.902043			0.827272	0.967551	0.928148	1.01048	0.813735	0.820926	1.05195	0.875771	0.976322	0.984427	0.859628	0.898818	1.00136	0.762952	0.991275	0.918738
7	0.963409	0.987408	1.01281	0.979166	0.967265	0.862561	0.837084	0.97878	0.829101	0.930486	0.98106	0.767679	0.944051	0.84367	0.822667	0.81437	0.759885	0.894512	0.720533	0.736439	0.958728	0.791723	0.950873	0.939018	0.763626	0.885997	0.86882	0.678582	0.947341	0.813559
9	0.893677	0.811324	0.898067	0.826349	0.873236	0.665932	0.715848	0.854442	0.6438	0.843957	0.827287	0.659449	0.858679	0.796531	0.761116	0.788935	0.759506	0.690925	0.670479	0.588302	0.602711	0.737665	0.783518	0.640504	0.553245	0.475571	0.63823	0.568481	0.716322	0.687876
11	0.7451	0.676511	0.811381	0.707291	0.721597	0.616582	0.591127	0.797139	0.627625	0.590631	0.757246	0.605572	0.713723	0.612759	0.60009	0.679855	0.637441	0.739033	0.544329	0.546654	0.42001	0.625041	0.588442	0.537037	0.35772	0.370737	0.61417	0.595255	0.554663	0.609711
13	0.599796	0.622077	0.787922	0.5812	0.675434	0.547639	0.383186	0.835656	0.622531	0.467929	0.582598	0.46302	0.637576	0.58014	0.474732	0.544461	0.508348	0.599088		0.569572	0.583003	0.48042	0.378698	0.527204			0.359208	0.537768	0.389913	0.36808
15	0.470232	0.58788	0.625392	0.528978	0.650078	0.614185	0.279968	0.666315	0.473516	0.364993	0.48697	0.464106	0.597391	0.46557	0.384262	0.46062	0.495497	0.608589	0.417069	0.407115	0.147363	0.530799	0.165421	0.482113	0.322715	0.324987	0.223622	0.363387	0.391758	0.335923
17	0.36894	0.495621	0.515587	0.523108	0.6589	0.681196	0.390928	0.616463	0.418813	0.418716	0.503945	0.433553	0.505538	0.349878	0.360432	0.3149	0.402024	0.53221	0.343257	0.434608	0.0871504	0.341719	0.172687	0.504218	0.27157	0.228849	0.191863	0.254685	0.433358	0.407159
19	0.483692	0.325566	0.546703	0.358836	0.579201	0.579885	0.24424	0.511394	0.296729	0.255876	0.350154	0.347576	0.43313	0.284746	0.302551	0.360864	0.322349	0.518858	0.307935	0.335556	0.0633035	0.282671	0.0894076	0.417829	0.1637	0.154091	0.180301	0.232705	0.421953	0.398091
21	0.245634	0.288931	0.437352	0.330764	0.587518	0.520551	0.257362	0.435504	0.194763	0.294572	0.33311	0.315382	0.339746	0.233243	0.317912	0.257029	0.305296	0.417401	0.211408	0.291218	0.0336595	0.130768	0.0729508	0.400543	0.0750433	0.10231	0.205513	0.238595	0.329228	0.28512
23	0.199414	0.213158		0.248472	0.480134	0.441126	0.115296		0.149007	0.104183	0.305631	0.266689	0.175985			0.240482	0.199562	0.399231	0.181469	0.235763	0	0.0426225	0	0.203622	0	0.0246819		0.228762	0.376109	0.276252
25	0.156136	0.167206	0.141153	0.117925	0.526681	0.412731		0.148656		0.0931119	0.158965	0.257905	0.0831583	0.196253	0.277286	0.195703	0.189961	0.355575	0.216604	0.187147	0	0	0	0.179689	0	0.0196045	0.131764	0.216336	0.264373	0.179659
27	0.0890961	0.108518	0	0.15117	0.471808	0.446773	0.111368	0.0906981	0.0898107	0.0574965	0.0538739	0.213785	0	0.149713	0.123928	0.155144	0.153827	0.274129	0.181281	0.14081	0	0	0	0.121303	0	0	0	0.163253	0.0938556	0.169552
29	0	0	0	0.0908976	0.499812	0.378046	0.0146772	0.0177363	0	0.0296855	0	0.0365227	0	0.0872356	0	0.12063	0.130457	0.287406	0	0.086587	0	0	0	0.0596216	0	0	0	0	0.0248214	0
31	0	0	0	0	0.564119	0.34748	0	0	0	0	0	0	0	0.0409469	0	0	0	0.256657	0	0	0	0	0	0	0	0	0	0	0	0
Middle
Time post-wounding (days)	PBS										CTRL MSCs										VEGFA MSCs
0	1	1	1	1	1	1	1	1	1	1	1	1	1	1	1	1	1	1	1	1	1	1	1	1	1	1	1	1	1	1
1	0.97153	0.961152	0.970954	0.969443	1.09065	1.10277	1.03804	1.09961	0.954877	0.987388	0.894481	0.963968	0.988141	0.945726	0.968434	0.92825	0.987215	0.974311	1.06075	1.0307	0.923144	0.962786	1.01984	1.06205	0.942767	1.02224	0.969393	1.00817	0.984142	0.968905
3	0.906934	0.96481	0.94614	0.981083	1.02556	1.05663	1.06701	1.00384	0.922698	0.977118	0.853971	0.88653	0.925489	0.947036	0.904491	0.964456	0.935718	1.00113	0.943762	1.02965	0.904065	0.965785	0.906865	0.952932	0.89101	1.00102	0.918117	0.962003	0.995952	0.994387
5	0.863425	0.857549	0.919051	0.91023	0.939083	0.996742	0.957658	0.935551	0.918615	0.903687	0.808058	0.911358	0.842195	0.808739	0.828437	0.849251	0.89802	0.96922	0.957626	0.992828	0.868974	0.924416	0.843465	0.784662	0.772306	0.979771	0.740371	0.882176	0.94028	0.871595
7	0.821986	0.791905	0.806956	0.840441	0.832154	0.915912	0.866753	0.856244	0.838199	0.876629	0.759055	0.873062	0.810551	0.71577	0.808688	0.761057	0.830763	0.90498	0.818794	0.838184	0.773451	0.809301	0.668173	0.612938	0.660743	0.85638	0.581738	0.67404	0.686752	0.677149
9	0.657939	0.766436	0.736486	0.835684	0.676343	0.785217	0.823753	0.696072	0.827169	0.782896	0.610392	0.789457	0.723076	0.672237	0.797493	0.618406	0.820904	0.846303	0.671491	0.734596	0.704558	0.65932	0.576167	0.382296	0.575313	0.58475	0.565943	0.516803	0.522666	0.606433
11	0.634	0.751785	0.618525	0.693119	0.611638	0.79347	0.724793	0.594594	0.76757	0.623229	0.489381	0.7256	0.5596	0.583331	0.703323	0.534457	0.747443	0.779334	0.59609	0.559421	0.56618	0.597968	0.459946	0.26664	0.40821	0.317427	0.321432	0.35985	0.368268	0.589519
13	0.621861	0.742966	0.64607	0.529589	0.536746	0.614536	0.692515	0.524051	0.506335	0.383035	0.448032	0.707929	0.410485	0.342182	0.693442	0.431416	0.631396	0.659151	0.401364	0.638244	0.405543	0.414429	0.348997	0.115403	0.336503	0.239541	0.312447	0.281011	0.394272	0.530285
15	0.573851	0.769398	0.639424	0.485097	0.437641	0.590197	0.608389	0.506979	0.402538	0.324881	0.367074	0.72794	0.294358	0.404966	0.456302	0.386094	0.609879	0.556718	0.438349	0.481391	0.399045	0.373106	0.221558	0.041322	0.17692	0.206853	0.342296	0.257917	0.16286	0.536278
17	0.396265	0.638845	0.487201	0.378648	0.35448	0.516226	0.563895	0.314258	0.27312	0.268984	0.369102	0.667311	0.223169	0.338335	0.428786	0.372601	0.511549	0.474134	0.336801	0.377087	0.367097	0.170747	0	0	0.0240643	0.075808	0.271628	0.156255	0	0.357292
19	0.337472	0.596519	0.506319	0.369552	0.318769	0.422796	0.404329	0.196117	0.21263	0.166679	0.280722	0.621565	0.235761	0.0686198	0.339922	0.232296	0.435311	0.47645	0.270626	0.31618	0.394177	0.102822	0	0	0	0			0	0.308923
21	0.328424	0.56678	0.440047	0.224096	0.300575	0.39922	0.36454	0.0885089	0.188726	0.112881	0.194026	0.511811	0.2189	0.0662222	0.306973	0.246143	0.398614	0.259945	0.273124	0.225027	0.363014	0.123202	0	0	0	0	0.161537	0.146038	0	0.231206
23	0.285524	0.445925	0.469788	0.169592	0.261865	0.388861	0.312695	0.0788904	0.126972	0.0305085	0.122834	0.274573	0.14883	0.0542535	0.223677	0.0757392	0.245799	0.0809726	0.153246	0.131454	0.390566	0.115837	0	0	0	0	0.140363	0.0305278	0	0.0711652
25	0.208917	0.417306	0.431721	0	0.259606	0.298052	0.248191	0	0.0913929	0	0.0557127	0.303496	0.0746459	0	0.187396	0	0.220432	0	0.100335	0.110903	0.34557	0.118312	0	0	0	0	0	0	0	0
26	0.170574	0.368611	0.261731	0	0.184505	0.323122	0.208263	0	0.0410721	0	0	0.273141	0.0370327	0	0.162276	0	0.112963	0	0.0936021	0.108077	0.172785	0.0591559	0	0	0	0	0	0	0	0
Right
Time post-wounding (days)	PBS										CTRL MSCs										IL10 MSCs
0	1	1	1	1	1	1	1	1	1	1	1	1	1	1	1	1	1	1	1	1	1	1	1	1	1	1	1	1	1	1
1	0.97153	0.961152	0.970954	0.969443	1.09065	1.10277	1.03804	1.09961	0.954877	0.987388	0.894481	0.963968	0.988141	0.945726	0.968434	0.92825	0.987215	0.974311	1.06075	1.0307	1.0614	0.990514	1.01093	1.00673	0.983189	1.02306	1.04612	1.03923	0.945733	1.03537
3	0.906934	0.96481	0.94614	0.981083	1.02556	1.05663	1.06701	1.00384	0.922698	0.977118	0.853971	0.88653	0.925489	0.947036	0.904491	0.964456	0.935718	1.00113	0.943762	1.02965	1.05577	0.937113	0.921258	0.945118	0.997868	0.929534	0.960956	1.0607	0.917267	0.977853
5	0.863425	0.857549	0.919051	0.91023	0.939083	0.996742	0.957658	0.935551	0.918615	0.903687	0.808058	0.911358	0.842195	0.808739	0.828437	0.849251	0.89802	0.96922	0.957626	0.992828	0.943586	0.892099	0.92324	0.857017	0.889187	0.793282	0.964961	0.971499	0.947598	0.889124
7	0.821986	0.791905	0.806956	0.840441	0.832154	0.915912	0.866753	0.856244	0.838199	0.876629	0.759055	0.873062	0.810551	0.71577	0.808688	0.761057	0.830763	0.90498	0.818794	0.838184	0.90799	0.807192	0.846181	0.958658	0.731139	0.62308	0.885613	0.850041	0.844387	0.493742
9	0.657939	0.766436	0.736486	0.835684	0.676343	0.785217	0.823753	0.696072	0.827169	0.782896	0.610392	0.789457	0.723076	0.672237	0.797493	0.618406	0.820904	0.846303	0.671491	0.734596	0.88903	0.740054	0.809174	0.78386	0.611438	0.563103	0.782653	0.769913	0.758625	0.461284
11	0.634	0.751785	0.618525	0.693119	0.611638	0.79347	0.724793	0.594594	0.76757	0.623229	0.489381	0.7256	0.5596	0.583331	0.703323	0.534457	0.747443	0.779334	0.59609	0.559421	0.84187	0.737763	0.722357	0.673119	0.48448	0.46629	0.648762	0.656608	0.442345	0.362011
13	0.621861	0.742966	0.64607	0.529589	0.536746	0.614536	0.692515	0.524051	0.506335	0.383035	0.448032	0.707929	0.410485	0.342182	0.693442	0.431416	0.631396	0.659151	0.401364	0.638244	0.622848	0.555232	0.744555	0.625143	0.364195	0.193735	0.434432	0.368535		0.403259
15	0.573851	0.769398	0.639424	0.485097	0.437641	0.590197	0.608389	0.506979	0.402538	0.324881	0.367074	0.72794	0.294358	0.404966	0.456302	0.386094	0.609879	0.556718	0.438349	0.481391	0.508406	0.500303	0.72886	0.637854	0.352375	0.143662	0.416657	0.224004	0.472789	0.211437
17	0.396265	0.638845	0.487201	0.378648	0.35448	0.516226	0.563895	0.314258	0.27312	0.268984	0.369102	0.667311	0.223169	0.338335	0.428786	0.372601	0.511549	0.474134	0.336801	0.377087	0.253127	0.303929	0.593496	0.609023	0.328962	0.09163	0.3222	0.116219	0.249215	0.213168
19	0.337472	0.596519	0.506319	0.369552	0.318769	0.422796	0.404329	0.196117	0.21263	0.166679	0.280722	0.621565	0.235761	0.0686198	0.339922	0.232296	0.435311	0.47645	0.270626	0.31618		0.131463	0.550246	0.546305	0.287025	0.0672317	0.23813	0.225261	0.0815773	0.152735
21	0.328424	0.56678	0.440047	0.224096	0.300575	0.39922	0.36454	0.0885089	0.188726	0.112881	0.194026	0.511811	0.2189	0.0662222	0.306973	0.246143	0.398614	0.259945	0.273124	0.225027	0.0804196	0.106166	0.51778	0.503742	0.275329	0.147059	0.225267	0.148973	0.108853	0.13795
23	0.285524	0.445925	0.469788	0.169592	0.261865	0.388861	0.312695	0.0788904	0.126972	0.0305085	0.122834	0.274573	0.14883	0.0542535	0.223677	0.0757392	0.245799	0.0809726	0.153246	0.131454	0	0.0407109	0.440487	0.513913	0.296126	0.275872	0.196545	0.181006	0.0850632	0.0122556
25	0.208917	0.417306	0.431721	0	0.259606	0.298052	0.248191	0	0.0913929	0	0.0557127	0.303496	0.0746459	0	0.187396	0	0.220432	0	0.100335	0.110903	0	0	0.323858	0.406173	0.293431	0.305363	0.106914	0.11362	0	0
26	0.170574	0.368611	0.261731	0	0.184505	0.323122	0.208263	0	0.0410721	0	0	0.273141	0.0370327	0	0.162276	0	0.112963	0	0.0936021	0.108077	0	0	0.331827	0.403824	0.364625	0.262021	0.0811799	0.178716	0	0
		Controls from the same animal experiment
Fig 4d	Normalized AUCs
	Control MSCs	VEGFA MSCs	PDGFB MSCs	IL10 MSCs
	0.800128	0.942529	0.684424	0.934227
	1.14496	0.809068	0.784598	0.86143
	0.823755	0.643678	0.719166	1.16603
	0.761175	0.536718	0.929936	1.15773
	0.977011	0.613282	0.657788	0.883142
	0.819923	0.67433	0.676896	0.715837
	1.05364	0.708812	0.774175	0.920817
	1.02043	0.692848	0.780544	0.859515
	0.894636	0.646232	0.924146	0.807791
	0.952107	0.862069	0.863926	0.681992
	0.965258
	0.9641
	1.06369
	0.983787
	1.26578
	1.14129
	0.80718
	1.09265
	0.842501
	0.872032
Fig 4e
Left	Time post-wounding (days)	Control MSCs	PDGFB MSCs
	29	1
	31	1
	27	1
	31	0
	29	1
	31	1
	31	1
	31	0
	29	1
	31	1
	23		1
	25		1
	23		1
	31		1
	23		1
	27		1
	27		1
	29		1
	31		1
	29		1
Middle	Time post-wounding (days)	Control MSCs	VEGFA MSCs
	26	1
	26	0
	26	0
	25	1
	26	0
	25	1
	26	0
	25	1
	26	0
	26	0
	26		0
	26		0
	17		1
	17		1
	19		1
	19		1
	25		1
	25		1
	17		1
	25		1
Right	Time post-wounding (days)	Control MSCs	IL10 MSCs
	26	1
	26	0
	26	0
	25	1
	26	0
	25	1
	26	0
	25	1
	26	0
	26	0
	26		0
	26		0
	25		1
	23		1
	26		0
	19		1
	23		1
	26		0
	26		0
	25		1
1 = complete wound closure
0 = inclomplete closure at end of experiment
	Controls from the same animal experiment

## Sheet: Figure 5
Fig 5b
	Granulation Tissue Area (mm^2)
	PBS	GFP MSCs	PDGFB MSCs	VEGFA MSCs
	1.35638	1.12927	1.27031	0.837155
	0.339622	0.517677	2.0185	0.539512
	0.483655	0.424932	1.22718	0.593395
	0.666813	0.598656	1.45305	1.02958
	1.83626	0.325008	1.31609	0.62599
	0.376631	5.0638*	2.4227	0.725927
	1.09081	0.38055	1.10142	1.07984
	0.434571	1.18681	1.2988	0.451625
	0.506606	0.154743		1.06864
	0.373178			0.568175
				0.208809
* = OUTLIER
Fig 5d
	Blood vessel density (count/mm^2)
	PBS	WT MSCs	VEGFA MSCs	PDGFB MSCs
	777.01	850.864	1477.66	2489.8*
	1025.42	640.246	1855.03	1151.4
	1091.27	959.42	2044.6*	1501.95
	1576.53	1048.89	1497.32	922.396
	833.517	786.301	1691.21	1042.77
	1167.08	1427.72	1816.36	813.722
			1742.04	1088.21
			1089.77	820.139
			1838.62
* = OUTLIER

## Sheet: Figure 6
Fig 6b
	Normalized AUC
	VEGFA MSCs	Hydrogel:VEGFA MSCs
	0.745619	1.02477
	0.771601	0.898489
	0.660423	0.793353
	0.816314	1.25317
	0.871903	0.630816
	1.13837	0.506042
	1.0429	0.691239
	0.624169	0.72568
	0.616918	0.702115
	0.855589	0.691239

## Sheet: Supplemetary Figure 1
Sup. Fig 1a
			Efficiency (%)
	Program	Viability (%)	Amaxa MSC	P1	OptiMEM
	U23	57.2	68.05
	C17	78.3	39.05
	FF104	69.65		44.4
	FF104	76.425			76.1
	EW104	73.3		66.95
	EW104	86.625			92.475
	CM119	67.85		46.55
	CM119	95.775			97.525
Sup. Fig 1b
	Time post-electroporation (days)	GFP MFI
	1	4200000	4210000
	4	758000	701000
	7	210959	240729
Sup Fig 1c
	GFP+ cells (%)
	No eletroporation	100K +elec -15min	100K +elec +15min
	0.89	4.94	54.3667
	0.69	1.64	38.1667
		1.87	57.1333
			65.2333
			18.5
			12.8
Sup Fig 1d
MOI(x1e3)	Normalized GFP+ cells (%)
10	11.6347	32.9384
25	28.1011	61.6049	37.984
50	43.355	83.8189	88.3068
100	72.141	106.278	96.7926
200	100	100	100

## Sheet: Supplementary Figure 2
Sup Fig 2b
hBM-MSCs		HBB	HBB	CCR5	RANKL
		All-RNA	RNP	All-RNA	All-RNA
	BM-HBB	19.45	34.6
	BM-HBB	45.1333	36.95
	BM-HBB	33.2	28.4
	BM-HBB	31.4667
	BM-HBB	56.8667
	BM-HBB	39.4
	BM-HBB	36.7333
	BM-CCR5			14.45
	BM-CCR5			13.8
	BM-CCR5			8.95
	BM-RANKL				20.05
	BM-RANKL				16.2
	BM-RANKL				26.1
hAD-MSCs
	AD-HBB	29.3	46
	AD-HBB	11.2667	42.5
	AD-HBB	15.8	33.95
hUCB-MSCs
	UCB-HBB	18.3857	30.25
	UCB-HBB	8.7	20.4
	UCB-HBB	27.45	45.75
Sup. Fig 2c
		Mutation	All-RNA									RNP
		-10	-1.3	-0.8	-0.7	-1	0	-1.5	-0.5	-0.6	0	1.1	0.1	0	0.4	1.1	0.2
		-9	-22.8	-20.7	-22.4	-26.1	-9.7	-17.8	-12.9	-7.1	-8.2	25.4	15.2	11.5	12.4	25.6	12.4
		-8	-3.1	-4.1	-5	-5.4	-1.8	-3.5	-2.4	-0.4	-1.6	5.3	1.3	1.6	1.6	3.1	2.1
		-7	0	-1	-1.2	-0.7	-1.3	-0.3	-0.5	-1.2	-0.5	1	0	0.6	1.1	0.8	0
		-6	-0.6	-0.6	0	-0.1	0	0	0	-0.4	-0.7	0	0	0.7	0	0	0.7
		-5	-0.8	-0.5	0	-0.6	-0.3	-0.1	-0.1	-0.8	-1.5	0.3	0	0.7	0.2	0.6	0.9
		-4	0	0	0	0	0	-1.2	0	0	-1.1	0	0	0.3	0.4	0	0.4
		-3	0	0	0	0	0	0	0	-0.1	-0.7	0	0	0	0	0	0
		-2	-2.5	-4.9	-2.1	-1.2	-7.8	-2.3	-1.5	-5.2	-5.6	1.2	1.7	2.2	3.2	0.6	2.3
		-1	-13.2	-5	-7	-6.9	-15.9	-21.3	-11.7	-9.6	-15	3.3	3	2.4	8.4	7.4	12.9
		0	-19.8	-19.4	-32.2	-29.9	-17.6	-20.4	-24.7	-21.2	-23.5	39.5	61.1	56.6	50.4	36.2	45.7
		1	-22.3	-30.2	-19.2	-18.1	-34.1	-19	-30.9	-39.5	-27.5	11.6	8.7	17.6	14	14.1	13.7
		2	-4.8	-7.2	-2.7	-4.8	-6.6	-4.9	-4.7	-7.8	-5.7	2.3	3.2	3.1	2.4	2	3.1
Sup. Fig 2d
		Mutation	All-RNA									RNP
		-10	-1.8	-1.1	-1.2	-1.5	0	-2.1	-0.8	-0.8	0	2.1	0.3	0	0.9	2	0.4
		-9	-31.9	-27.6	-37.1	-40.2	-12.5	-24.8	-19.8	-9.8	-12	49.3	45.8	28.3	28.1	46.3	25.5
		-8	-4.3	-5.5	-8.3	-8.3	-2.3	-4.9	-3.7	-0.6	-2.3	10.3	3.9	3.9	3.6	5.6	4.3
		-7	0	-1.3	-2	-1.1	-1.7	-0.4	-0.8	-1.7	-0.7	1.9	0	1.5	2.5	1.4	0
		-6	-0.8	-0.8	0	-0.2	0	0	0	-0.6	-1	0	0	1.7	0	0	1.4
		-5	-1.1	-0.7	0	-0.9	-0.4	-0.1	-0.2	-1.1	-2.2	0.6	0	1.7	0.5	1.1	1.8
		-4	0	0	0	0	0	-1.7	0	0	-1.6	0	0	0.7	0.9	0	0.8
		-3	0	0	0	0	0	0	0	-0.1	-1	0	0	0	0	0	0
		-2	-3.5	-6.5	-3.5	-1.8	-10.1	-3.2	-2.3	-7.2	-8.2	2.3	5.1	5.4	7.3	1.1	4.7
		-1	-18.5	-6.7	-11.6	-10.6	-20.5	-29.6	-17.9	-13.2	-22	6.4	9	5.9	19	13.4	26.5
		0	0	0	0	0	0	0	0	0	0	0	0	0	0	0	0
		1	-31.2	-40.3	-31.8	-27.9	-44	-26.4	-47.4	-54.3	-40.4	22.5	26.2	43.2	31.7	25.5	28.1
		2	-6.7	-9.6	-4.5	-7.4	-8.5	-6.8	-7.2	-10.7	-8.4	4.5	9.6	7.6	5.4	3.6	6.4
Sup. Fig 2e
	Indel alleles (%)
	RNP		HiFi Cas9 RNP
	29	30	14	18
	39	43	26	27
	25	27	10	11
Sup. Fig 2f
	OT1 indel alleles (%)
	All-RNA		RNP		HiFi Cas9 RNP
	83	32	13	13	0	0
	10	46	3	12	0	0
	81	81	10	11	0	0
	66	70	6	6
	65	68	6	4
	84	86	11	11
	64	67	0	2
	39	63	4	6
	35	44	3	3
	53	44	2	3
			0	0

## Sheet: Supplemetary Figure 3
Sup. Fig 3b
		Recovery (%)
		All-RNA	AAV	All-RNA+AAV
	BM	53.5	79.3	98.4
	BM	52.3	99.1	69.2
	BM	83.1	81.7	84
	BM	76.9	60.1	94.2
	BM	44.2	65.1	58.9
	BM		60.2	48.7
	AD	66.9	87	89.7
	AD	66	76.6	82.3
	AD	79.6	90.5	86.9
	UCB	71	55	59.8
	UCB	76.4	72.9	82.1
Sup. Fig 3d
	Donor 1
	Insert Size (bp)	Integration Efficiency (%)
	1511	20.6
	3221	3.14
	2297	10.5
	2108	12.1
	2147	15.1
	Donor 2
	Insert Size (bp)	Integration Efficiency (%)
	1511	50.1
	2297	21.9
	2147	30.4
	2231	44.7
Sup. Fig 3g
		GFP+ cells (%)
	Time post-targeting (passages)	GFP high						GFP-
	1	97.5	97.5	92.7	96.7	97.5	99.8	4.23	1.75	19.6	25.9	0.31	0.61
	2	98.7	95.6	97.7	98.2	99.7	99.7	1.87	0.81	7.38	5.32	0.46	0.42
	3	98.6	99.4	95.1	97.6	99.1	99.8	0.87	1.5	4.76	2.32	0.47	0.52

## Sheet: Supplementary Figure 5
Sup. Fig 5b
	Time post-injection (days)	db/db - delayed	db/db - pre-exposed
	7	1
	9	1
	4	0
	4	0
	14	1
	11	1
	2		1
	2		1
	2		1
	7		1
	4		1
	7		1
1 = clearance
0 = detectable luciferase activity at the end of observation period
Sup. Fig 5c
	Time post-injection (days)	db/db - delayed						Time post-injection (days)	db/db - pre-exposed
	0	100	100	100	100	100	100	0	100	100	100	100	100	100
	2	67.5824	306.14	256.148	56.4732	79.4776	29.8375	2	0.869811	0.870841	0.607377	12.6464	10.9353	46.051
	4	28.0769	250.877			675.373	308.715	4	0.0487736	0.0506849	0.12377	1.48946	0.526978	15.0318
	7	0.400549	2.22807			7.76119	3.51551	7	0.00813208	0.0240705	0.0844262	0.0245902	0.19964	0.936306
	9	0.250549	0.184211			2.14925	1.96455	9	0.00695283	0.0221135	0.0743443	0.0252927	0.197842	0.0529299
	11	0.171429	0.142105			1.23134	0.462334	11	0.00990566	0.0277886	0.0827869	0.020445	0.208633	0.0494268
	14	0.117582	0.125439			0.764925	0.274742

[truncated: 3 more sheets: Supplementary Figure 7, Supplementary Figure 8, Supplementary Figure 9]
